# Supplementary material for: Prospective evaluation of artificial intelligence integration into breast cancer screening in multiple workflow settings: the GEMINI study
Source: Nat Cancer. 2026 Mar 10;7(3):484–93. doi: 10.1038/s43018-026-01126-1 (PMC13035467; doi:10.1038/s43018-026-01126-1)
Supplement: Supplementary file 3 — Bootstrapped confidence intervals for each AI workflow. [file 43018_2026_1126_MOESM3_ESM.xlsx]

## Sheet: bootstrapped CIs
workflow	measure	CI	lower	upper
Tneg_XR_A2_A2	CDR	0.8	1.05263	1.14141
Tneg_XR_A2_A2	CDR	0.9	1.04255	1.15596
Tneg_XR_A2_A1	CDR	0.8	1.04505	1.12903
Tneg_XR_A2_A1	CDR	0.9	1.0354	1.14423
Tneg_XR_A3_A2	CDR	0.8	1.064	1.14851
Tneg_XR_A3_A2	CDR	0.9	1.05455	1.16346
Tneg_XR_A3_A1	CDR	0.8	1.05607	1.13725
Tneg_XR_A3_A1	CDR	0.9	1.04724	1.15116
Tneg_XR_A4_A2	CDR	0.8	1.06422	1.14815
Tneg_XR_A4_A2	CDR	0.9	1.05455	1.16327
Tneg_XR_A4_A1	CDR	0.8	1.0566	1.13684
Tneg_XR_A4_A1	CDR	0.9	1.04762	1.15054
Triage_XR_A1_A2	CDR	0.8	1.03	1.12389
Triage_XR_A1_A2	CDR	0.9	1.01835	1.14019
Triage_XR_A1_A1	CDR	0.8	1.02299	1.1134
Triage_XR_A1_A1	CDR	0.9	1.0098	1.12871
Triage_XR_A2_A2	CDR	0.8	1.05263	1.1413
Triage_XR_A2_A2	CDR	0.9	1.04202	1.15625
Triage_XR_A2_A1	CDR	0.8	1.04545	1.12941
Triage_XR_A2_A1	CDR	0.9	1.03509	1.14414
Tneg_XR_A2_A2	RR	0.8	0.935743	0.994071
Tneg_XR_A2_A2	RR	0.9	0.927603	1.00231
Tneg_XR_A2_A1	RR	0.8	0.91684	0.972399
Tneg_XR_A2_A1	RR	0.9	0.909256	0.980619
Tneg_XR_A3_A2	RR	0.8	0.964072	1.02058
Tneg_XR_A3_A2	RR	0.9	0.956088	1.02881
Tneg_XR_A3_A1	RR	0.8	0.94501	0.997947
Tneg_XR_A3_A1	RR	0.9	0.937778	1.00612
Tneg_XR_A4_A2	RR	0.8	1.03781	1.08647
Tneg_XR_A4_A2	RR	0.9	1.03125	1.09375
Tneg_XR_A4_A1	RR	0.8	1.01899	1.06413
Tneg_XR_A4_A1	RR	0.9	1.01277	1.07059
Triage_XR_A1_A2	RR	0.8	1.01037	1.08534
Triage_XR_A1_A2	RR	0.9	1	1.09651
Triage_XR_A1_A1	RR	0.8	0.991634	1.06405
Triage_XR_A1_A1	RR	0.9	0.981308	1.07489
Triage_XR_A2_A2	RR	0.8	1.08087	1.16008
Triage_XR_A2_A2	RR	0.9	1.07	1.17125
Triage_XR_A2_A1	RR	0.8	1.06151	1.138
Triage_XR_A2_A1	RR	0.9	1.05155	1.14959
Tneg_XR_A2_A2	sens	0.8	1.05224	1.14035
Tneg_XR_A2_A2	sens	0.9	1.04167	1.15596
Tneg_XR_A2_A1	sens	0.8	1.04545	1.12931
Tneg_XR_A2_A1	sens	0.9	1.0354	1.14414
Tneg_XR_A3_A2	sens	0.8	1.06364	1.14851
Tneg_XR_A3_A2	sens	0.9	1.05455	1.16327
Tneg_XR_A3_A1	sens	0.8	1.0566	1.13684
Tneg_XR_A3_A1	sens	0.9	1.04762	1.15054
Tneg_XR_A4_A2	sens	0.8	1.06364	1.14912
Tneg_XR_A4_A2	sens	0.9	1.05405	1.16346
Tneg_XR_A4_A1	sens	0.8	1.05607	1.13684
Tneg_XR_A4_A1	sens	0.9	1.04717	1.15116
Triage_XR_A1_A2	sens	0.8	1.03	1.12389
Triage_XR_A1_A2	sens	0.9	1.01852	1.13953
Triage_XR_A1_A1	sens	0.8	1.02308	1.11321
Triage_XR_A1_A1	sens	0.9	1.0099	1.12766
Triage_XR_A2_A2	sens	0.8	1.05263	1.1413
Triage_XR_A2_A2	sens	0.9	1.04237	1.15596
Triage_XR_A2_A1	sens	0.8	1.04505	1.12931
Triage_XR_A2_A1	sens	0.9	1.0354	1.14414
Tneg_XR_A2_A2	spec	0.8	1.00125	1.00394
Tneg_XR_A2_A2	spec	0.9	1.00087	1.00432
Tneg_XR_A2_A1	spec	0.8	1.00221	1.00472
Tneg_XR_A2_A1	spec	0.9	1.00183	1.0051
Tneg_XR_A3_A2	spec	0.8	1.00019	1.0027
Tneg_XR_A3_A2	spec	0.9	0.999808	1.00308
Tneg_XR_A3_A1	spec	0.8	1.00115	1.00354
Tneg_XR_A3_A1	spec	0.9	1.00077	1.00385
Tneg_XR_A4_A2	spec	0.8	0.997121	0.999138
Tneg_XR_A4_A2	spec	0.9	0.996832	0.999424
Tneg_XR_A4_A1	spec	0.8	0.998076	1
Tneg_XR_A4_A1	spec	0.9	0.99779	1.00029
Triage_XR_A1_A2	spec	0.8	0.996921	1.00019
Triage_XR_A1_A2	spec	0.9	0.996443	1.00067
Triage_XR_A1_A1	spec	0.8	0.997795	1.00106
Triage_XR_A1_A1	spec	0.9	0.997399	1.00154
Triage_XR_A2_A2	spec	0.8	0.993667	0.997109
Triage_XR_A2_A2	spec	0.9	0.993189	0.99759
Triage_XR_A2_A1	spec	0.8	0.994607	0.997883
Triage_XR_A2_A1	spec	0.9	0.994126	0.998363
Tneg_XR_A2_A2	PPV	0.8	1.08764	1.18489
Tneg_XR_A2_A2	PPV	0.9	1.07516	1.2
Tneg_XR_A2_A1	PPV	0.8	1.10387	1.19827
Tneg_XR_A2_A1	PPV	0.9	1.09198	1.21421
Tneg_XR_A3_A2	PPV	0.8	1.07049	1.16008
Tneg_XR_A3_A2	PPV	0.9	1.05938	1.17464
Tneg_XR_A3_A1	PPV	0.8	1.08503	1.17327
Tneg_XR_A3_A1	PPV	0.9	1.07399	1.18825
Tneg_XR_A4_A2	PPV	0.8	1.00318	1.07909
Tneg_XR_A4_A2	PPV	0.9	0.993777	1.0918
Tneg_XR_A4_A1	PPV	0.8	1.01585	1.08969
Tneg_XR_A4_A1	PPV	0.9	1.00685	1.10175
Triage_XR_A1_A2	PPV	0.8	0.978617	1.07784
Triage_XR_A1_A2	PPV	0.9	0.965851	1.09384
Triage_XR_A1_A1	PPV	0.8	0.99076	1.08898
Triage_XR_A1_A1	PPV	0.9	0.97753	1.10469
Triage_XR_A2_A2	PPV	0.8	0.93372	1.02478
Triage_XR_A2_A2	PPV	0.9	0.921836	1.03955
Triage_XR_A2_A1	PPV	0.8	0.9441	1.03374
Triage_XR_A2_A1	PPV	0.9	0.932457	1.0476
Tneg_Mia_OP2	CDR	0.9	0.972222	1
Tneg_Mia_OP3	CDR	0.9	NA	NA
Tneg_Mia_OP4	CDR	0.9	NA	NA
Triage_Mia_OP1	CDR	0.9	0.95589	1.02609
Triage_Mia_OP2	CDR	0.9	0.982456	1.0381
DR_XR_A1	CDR	0.9	1.04762	1.15152
DR_XR_A2	CDR	0.9	1.05405	1.16346
Tneg_Mia_OP2	RR	0.9	0.824561	0.877953
Tneg_Mia_OP3	RR	0.9	0.853414	0.902335
Tneg_Mia_OP4	RR	0.9	0.931393	0.964523
Triage_Mia_OP1	RR	0.9	0.903158	0.982495
Triage_Mia_OP2	RR	0.9	0.973577	1.0572
DR_XR_A1	RR	0.9	1.07008	1.11777
DR_XR_A2	RR	0.9	1.08818	1.14094
Tneg_Mia_OP2	sens	0.9	0.972477	1
Tneg_Mia_OP3	sens	0.9	NA	NA
Tneg_Mia_OP4	sens	0.9	NA	NA
Triage_Mia_OP1	sens	0.9	0.95614	1.02586
Triage_Mia_OP2	sens	0.9	0.982456	1.03846
DR_XR_A1	sens	0.9	1.04717	1.15044
DR_XR_A2	sens	0.9	1.05435	1.16345
Tneg_Mia_OP2	spec	0.9	1.00556	1.00819
Tneg_Mia_OP3	spec	0.9	1.00451	1.00693
Tneg_Mia_OP4	spec	0.9	1.00163	1.00319
Triage_Mia_OP1	spec	0.9	1.00077	1.00444
Triage_Mia_OP2	spec	0.9	0.997502	1.00135
DR_XR_A1	spec	0.9	0.99567	0.997509
DR_XR_A2	spec	0.9	0.994702	0.996815
Tneg_Mia_OP2	PPV	0.9	1.12609	1.20356
Tneg_Mia_OP3	PPV	0.9	1.10824	1.17176
Tneg_Mia_OP4	PPV	0.9	1.03696	1.07381
Triage_Mia_OP1	PPV	0.9	1.00073	1.10402
Triage_Mia_OP2	PPV	0.9	0.950145	1.04226
DR_XR_A1	PPV	0.9	0.962567	1.04639
DR_XR_A2	PPV	0.9	0.950285	1.03882
