# Supplementary material for: Prospective evaluation of artificial intelligence integration into breast cancer screening in multiple workflow settings: the GEMINI study
Source: Nat Cancer. 2026 Mar 10;7(3):484–93. doi: 10.1038/s43018-026-01126-1 (PMC13035467; doi:10.1038/s43018-026-01126-1)
Supplement: Supplementary file 4 — Source data: workload for each workflow. [file 43018_2026_1126_MOESM4_ESM.xlsx]

## Sheet: Figure 3 source data
	workflow	value	reader	pc_value
0	DR	10889	R1			DR: Double Reading
1	DRT(OP3)+XR(OP2)	10889	R1			DRT: Triage Negatives
2	DRT(OP3)+XR(OP1)	10889	R1			sIR: Triage
3	DRT(OP2)+XR(OP2)	10889	R1			XR: AI-Additional Read
4	DRT(OP2)+XR(OP1)	10889	R1			OP: Operating Point
5	DRT(OP4)+XR(OP2)	10889	R1
6	DRT(OP4)+XR(OP1)	10889	R1			value: Number of Cases Read
7	sIR(OP1)+XR(OP2)	10889	R1			pc_value: Number of Cases Read Compared to DR in %
8	sIR(OP1)+XR(OP1)	10889	R1			R: Reader
9	sIR(OP2)+XR(OP2)	10889	R1			Arb: Arbitration
10	sIR(OP2)+XR(OP1)	10889	R1			XR_Arb: Additional Arbitration
11	sIR(OP1)	10889	R1
12	sIR(OP2)	10889	R1
13	DRT(OP2)	10889	R1
14	DRT(OP3)	10889	R1
15	DRT(OP4)	10889	R1
16	DR+XR(OP1)	10889	R1
17	DR+XR(OP2)	10889	R1
18	DR	10889	R2
19	DRT(OP3)+XR(OP2)	2756	R2	0.2531
20	DRT(OP3)+XR(OP1)	2756	R2	0.2531
21	DRT(OP2)+XR(OP2)	1990	R2	0.1828
22	DRT(OP2)+XR(OP1)	1990	R2	0.1828
23	DRT(OP4)+XR(OP2)	5398	R2	0.4957
24	DRT(OP4)+XR(OP1)	5398	R2	0.4957
25	sIR(OP1)+XR(OP2)	1324	R2	0.1216
26	sIR(OP1)+XR(OP1)	1324	R2	0.1216
27	sIR(OP2)+XR(OP2)	1707	R2	0.1568
28	sIR(OP2)+XR(OP1)	1707	R2	0.1568
29	sIR(OP1)	1324	R2	0.1216
30	sIR(OP2)	1707	R2	0.1568
31	DRT(OP2)	1990	R2	0.1828
32	DRT(OP3)	2756	R2	0.2531
33	DRT(OP4)	5398	R2	0.4957
34	DR+XR(OP1)	10889	R2	1
35	DR+XR(OP2)	10889	R2	1
36	DR	564	Arb	0.0518
37	DRT(OP3)+XR(OP2)	442	Arb	0.0406
38	DRT(OP3)+XR(OP1)	442	Arb	0.0406
39	DRT(OP2)+XR(OP2)	420	Arb	0.0386
40	DRT(OP2)+XR(OP1)	420	Arb	0.0386
41	DRT(OP4)+XR(OP2)	513	Arb	0.0471
42	DRT(OP4)+XR(OP1)	513	Arb	0.0471
43	sIR(OP1)+XR(OP2)	333	Arb	0.0306
44	sIR(OP1)+XR(OP1)	333	Arb	0.0306
45	sIR(OP2)+XR(OP2)	326	Arb	0.0299
46	sIR(OP2)+XR(OP1)	326	Arb	0.0299
47	sIR(OP1)	333	Arb	0.0306
48	sIR(OP2)	326	Arb	0.0299
49	DRT(OP2)	420	Arb	0.0386
50	DRT(OP3)	442	Arb	0.0406
51	DRT(OP4)	513	Arb	0.0471
52	DR+XR(OP1)	564	Arb	0.0518
53	DR+XR(OP2)	564	Arb	0.0518
54	DR	0	XR_Arb	0
55	DRT(OP3)+XR(OP2)	1345	XR_Arb	0.1235
56	DRT(OP3)+XR(OP1)	896	XR_Arb	0.0823
57	DRT(OP2)+XR(OP2)	1345	XR_Arb	0.1235
58	DRT(OP2)+XR(OP1)	896	XR_Arb	0.0823
59	DRT(OP4)+XR(OP2)	1345	XR_Arb	0.1235
60	DRT(OP4)+XR(OP1)	896	XR_Arb	0.0823
61	sIR(OP1)+XR(OP2)	1301	XR_Arb	0.1195
62	sIR(OP1)+XR(OP1)	839	XR_Arb	0.0771
63	sIR(OP2)+XR(OP2)	1266	XR_Arb	0.1163
64	sIR(OP2)+XR(OP1)	839	XR_Arb	0.0771
65	sIR(OP1)	0	XR_Arb	0
66	sIR(OP2)	0	XR_Arb	0
67	DRT(OP2)	0	XR_Arb	0
68	DRT(OP3)	0	XR_Arb	0
69	DRT(OP4)	0	XR_Arb	0
70	DR+XR(OP1)	896	XR_Arb	0.0823
71	DR+XR(OP2)	1345	XR_Arb	0.1235
72	DR	22342	Total	100
73	DRT(OP3)+XR(OP2)	15432	Total	0.691
74	DRT(OP3)+XR(OP1)	14983	Total	0.671
75	DRT(OP2)+XR(OP2)	14644	Total	0.655
76	DRT(OP2)+XR(OP1)	14195	Total	0.635
77	DRT(OP4)+XR(OP2)	18145	Total	0.812
78	DRT(OP4)+XR(OP1)	17696	Total	0.792
79	sIR(OP1)+XR(OP2)	13847	Total	0.62
80	sIR(OP1)+XR(OP1)	13385	Total	0.599
81	sIR(OP2)+XR(OP2)	14188	Total	0.635
82	sIR(OP2)+XR(OP1)	13761	Total	0.616
83	sIR(OP1)	12546	Total	0.562
84	sIR(OP2)	12922	Total	0.578
85	DRT(OP2)	13299	Total	0.595
86	DRT(OP3)	14087	Total	0.631
87	DRT(OP4)	16800	Total	0.752
88	DR+XR(OP1)	23238	Total	1.04
89	DR+XR(OP2)	23687	Total	1.06
